# Supplementary material for: JC Polyomavirus in Prostate Cancer—Friend or Foe?
Source: Cancers (Basel). 2025 May 21;17(10):1725. doi: 10.3390/cancers17101725 (PMC12109926; doi:10.3390/cancers17101725)
Supplement: Supplementary file 1 [file cancers-17-01725-s001.zip]

Archive with 1 entries (1 files):
- cancers-3659546-supplementary.pdf
